# Supplementary material for: Association of aging-related genes with prognosis and immune infiltration in pancreatic adenocarcinoma
Source: Front Cell Dev Biol. 2022 Aug 8;10:942225. doi: 10.3389/fcell.2022.942225 (PMC9393218; doi:10.3389/fcell.2022.942225)
Supplement: Supplementary file 2 [file table4.xls]

Seven key aging-related genes involved in the risk signature.
Gene	Coef
PTGS2	0.005793496
BSCL2	-0.134310233
TOP2A	0.072767537
IGFBP3	0.001452
UCP2	-0.005501666
FGFR1	-0.012801479
PLAU	0.002423551
