# Supplementary material for: Association of aging-related genes with prognosis and immune infiltration in pancreatic adenocarcinoma
Source: Front Cell Dev Biol. 2022 Aug 8;10:942225. doi: 10.3389/fcell.2022.942225 (PMC9393218; doi:10.3389/fcell.2022.942225)
Supplement: Supplementary file 3 [file table2.xls]

Expression of 24 differentially expressed aging-related genes in TCGA and GTEx.
ID	GTEX-S33H-1226-SM-4AD69	GTEX-VJYA-0826-SM-4KL1M	GTEX-ZF3C-2026-SM-4WWB5	GTEX-XUW1-1726-SM-4BOOZ	GTEX-OOBJ-1026-SM-3NB2L	GTEX-ZLFU-0726-SM-57WF6	GTEX-QEL4-1326-SM-447AD	GTEX-11DXX-0926-SM-5H112	GTEX-ZAB4-1726-SM-5HL8C	GTEX-145ME-0326-SM-5S2QO	GTEX-YB5E-0526-SM-4VDSD	GTEX-12WSG-1026-SM-5EGII	GTEX-ZV7C-0726-SM-59HKH	GTEX-V1D1-0726-SM-4JBH7	GTEX-TKQ2-0426-SM-4DXUO	GTEX-RWS6-1126-SM-47JXC	GTEX-145MO-2126-SM-5Q5CZ	GTEX-13W3W-1026-SM-5IFG4	GTEX-N7MT-1626-SM-3LK71	GTEX-131XG-1426-SM-5GCMO	GTEX-11XUK-0626-SM-5N9ES	GTEX-QLQW-0326-SM-447A8	GTEX-T8EM-0826-SM-4DM76	GTEX-ZZPU-0726-SM-5N9C8	GTEX-ZLWG-0326-SM-4WWC7	GTEX-Y3IK-0426-SM-4WWE2	GTEX-YEC3-0626-SM-4YCFE	GTEX-13N11-0226-SM-5KM3C	GTEX-X4LF-0326-SM-4QAS9	GTEX-13FTW-0526-SM-5IFIP	GTEX-11ILO-1526-SM-5A5KZ	GTEX-11TT1-0326-SM-5LUAY	GTEX-13OVI-0526-SM-5IFFQ	GTEX-145MN-1426-SM-5SI9H	GTEX-XPVG-0326-SM-4B653	GTEX-ZAK1-2326-SM-5CVMY	GTEX-ZDYS-2526-SM-4WKGU	GTEX-XXEK-1726-SM-4BRVB	GTEX-Y8E4-1326-SM-5IFIY	GTEX-ZP4G-0426-SM-4YCER	GTEX-WHSB-0726-SM-4M1XQ	GTEX-146FQ-1526-SM-5Q5CX	GTEX-V955-0326-SM-4JBGV	GTEX-13PL7-2226-SM-5L3IC	GTEX-12WSD-1626-SM-5GCNR	GTEX-12WSK-0226-SM-5BC62	GTEX-Y8LW-1026-SM-5IFJY	GTEX-U8XE-2026-SM-3DB8S	GTEX-13U4I-1526-SM-5IFFF
PTGS2	0.22176527	0.30094013	0.31950699	0.14834481	0.1412305	0.24130579	0.14048973	0.11383044	0.27965132	0.1357434	0.26889583	0.12699706	0.19739244	0.44163903	0.40644983	0.16195095	0.14502453	0.1181673	0.13687706	0.09775229	0.05285866	0.20736276	0.27837777	0.12765599	0.09920991	2.42437465	0.13678816	0.16295168	0.19897959	0.10402798	0.29233528	0.20164809	0.07878653	0.11455737	0.2078161	0.1655836	0.17746317	0.37374576	0.11111031	0.0865873	0.22257138	0.37048139	0.17052623	0.29282576	0.30288852	0.21115751	0.45356324	1.26144199	0.17518204
BSCL2	4.86027975	4.61653719	4.72548775	4.53269484	5.5221909	4.13719726	5.15364704	4.48317858	5.0947771	4.4190722	4.46870668	5.33260193	4.44470294	4.98988275	4.66387411	5.38663976	4.64338316	4.27637398	4.7588836	4.32975626	4.88584305	4.92789386	4.42288602	4.8338415	4.76004076	4.34926876	4.32785956	4.44266725	4.69361903	4.87992449	4.82237611	3.83531004	5.19263391	4.14147926	4.31757225	5.6670655	4.60277505	2.78772357	4.68213321	4.88029403	4.57693485	5.56807431	4.72750803	4.29828546	4.92789386	4.48496019	3.98081883	2.95170203	4.61486937
TOP2A	0.10093425	0.46166896	0.42735181	0.08409897	0.2911587	0.25642478	0.15296824	0.09587951	0.39357532	0.1588827	0.67601867	0.68502604	0.19739244	0.61846203	0.35146401	0.17676516	0.28274943	0.09298586	0.27295481	0.08049843	0.23491124	0.20736276	0.16899643	0.16116609	0.64512664	0.22606815	0.27477979	1.19276136	0.40141176	0.22025283	0.43163719	0.10768921	0.09196552	0.35601759	0.39163316	0.45061	0.17746317	0.56066687	0.25824664	0.18733526	0.83716247	2.90892064	0.71403401	0.78608035	0.43867961	0.61755564	0.32643158	0.3507375	1.47832425
GRN	4.92270103	5.14029689	5.96753312	4.97935527	5.4072284	5.08861391	5.14800125	4.81231957	4.84574936	4.8537054	5.54757222	5.25797439	4.72446788	5.82546087	5.25743222	5.08480396	4.60174723	4.97977234	5.50387341	4.82199299	4.90994412	5.13928886	4.99131386	5.13928886	5.41040725	5.38910237	5.70023161	5.77129182	5.64761431	5.3417623	4.88379746	4.64964378	4.86269574	4.94869244	5.24328904	5.3383153	4.99474597	3.845268	5.07608038	5.28448387	5.32158016	5.59692778	5.21308258	5.57158408	5.20591438	5.09707871	4.75600027	4.48348181	5.55054383
GPX1	5.61613637	5.43508455	5.68990779	5.1119843	4.9148418	5.17865798	5.43936377	4.4891192	5.46146304	5.2744767	5.83149921	5.10843259	5.11432106	5.90367137	5.30181231	5.37862342	4.99474597	5.28508054	5.57367697	5.01015936	5.29213495	5.56878176	5.35817747	5.322794	5.57301014	5.81415078	5.87735726	5.940213	6.08802579	5.66387347	5.49349566	5.8158628	5.06963463	5.38298593	5.40049673	4.8465268	5.3769845	5.00171492	5.65186846	4.76187873	5.87559053	5.35757388	5.58162865	6.31158087	4.81779687	4.84966863	5.31429163	5.15668051	5.53167054
IGFBP3	2.32048044	2.57231701	3.68660964	1.56334896	2.4989593	2.48117034	1.6114627	2.80244358	2.37240752	2.5153875	1.55455335	1.52954856	2.66044054	2.0790421	1.43545058	1.42145684	2.2271254	2.80973293	3.66530855	1.97736501	1.97399186	3.35682894	1.66046375	1.98958876	2.51680344	2.21579822	2.00385807	1.6744911	2.07394573	2.14909402	2.47862733	1.88419207	3.42747319	2.77769203	2.00026992	2.0872242	1.91087932	3.48432819	3.08061378	1.64641125	2.42982117	1.63105944	2.48574891	3.87603235	2.64640893	2.99994171	4.23177231	3.68025613	2.47692532
GSS	2.84129403	3.23074042	3.04135811	2.54472422	2.7712999	2.63355168	2.66324357	2.41791739	2.64731043	2.7467494	3.07865447	2.57361617	2.26971475	3.28655193	2.69926737	2.69433673	2.60296005	2.40735747	2.74120992	2.72160278	2.85515063	2.66562833	2.83370541	3.00744536	2.90177028	2.76911673	2.9977505	3.35337842	2.85163678	2.78786442	2.65799534	2.77429701	2.39699115	2.66930349	2.7703009	2.4859015	2.73994767	2.82148114	2.57261776	2.68975921	2.97401333	3.20890466	2.90577179	2.71437801	2.7231081	2.42009371	2.30682236	3.17791452	2.78479427
TOP3B	3.23190829	3.10426736	3.72639172	3.21472929	3.1061029	2.6513563	3.45393695	2.56777828	3.14458679	2.5625838	2.81066388	2.75384238	2.54158674	3.13131632	3.21136142	2.96332838	3.18588023	2.91896934	3.95443517	2.60215508	2.99228341	2.64539703	2.81338	3.36205511	2.75669101	2.78479427	2.53954685	3.14080859	2.60074733	2.75573024	3.28136128	2.39249252	2.73802307	2.28437672	3.01303089	3.5310308	2.13668568	2.77044612	2.72243412	2.61269493	2.59006479	2.84508299	3.33311963	2.82178705	3.34860736	2.58106423	2.51609386	2.90028182	2.75429423
PPARG	0.6094996	1.27081	1.22345719	0.66937755	0.6515454	0.79453783	0.77027673	1.16332214	1.24456208	1.1561364	1.11008797	0.62790215	0.9336766	0.75950792	0.70118613	0.64102924	0.84196502	0.80170637	1.97094268	1.03631818	0.68643622	1.91028139	1.26329112	0.76597898	1.33683722	1.08432116	1.41023415	0.99828963	1.38642173	0.93498074	1.05929892	1.39293855	0.91509844	0.82313288	0.88378681	0.4836373	0.92767744	1.12701626	0.82800628	0.76207857	0.98552104	1.14875261	0.99411362	2.1894642	0.86504926	1.31477697	0.87347826	0.5772032	0.81676331
RGN	3.08928529	4.64546304	4.8634833	4.25388805	4.5470422	3.53136349	3.50844627	4.40534994	3.535119	3.3979046	3.43818462	4.13488657	5.19669157	3.44674902	3.4126323	3.84316129	4.40621501	3.20860837	3.44879602	3.14921543	3.01707257	3.76900508	4.22229273	3.24137213	4.4323412	3.82785228	4.54113424	3.09110633	5.10079509	3.88655084	4.76118816	3.56506675	3.85856921	3.67553681	4.09174804	4.3311131	4.44440365	3.23349974	4.67982484	3.52376063	3.88012232	4.33500422	3.59525533	4.04348461	5.63994347	4.12675169	3.24483758	2.56996752	4.38822512
PDGFRB	3.14373807	3.55066489	3.75401048	2.37948161	2.9577956	3.27529318	2.61839188	3.26076212	3.17077435	2.8306469	3.61067997	2.90414267	2.89608475	3.71367458	3.03267193	3.05990165	3.2597583	2.13762316	3.83234836	3.20358657	2.81700393	3.55681681	3.24813298	3.66300995	3.48326206	3.78674382	3.3030453	3.16766793	3.84772824	3.28844418	3.26167476	3.28940024	2.92431094	3.32075182	3.56217331	2.4164082	2.85485563	3.07958066	3.28428539	2.89916821	2.87890392	3.62487422	3.12538831	4.07676167	2.65564179	2.94436996	2.75038894	3.35957615	3.15200967
UCP2	2.60336291	2.23750972	1.99634824	2.06278121	2.0950087	2.33821059	2.93792355	1.48344859	2.56273339	1.8801157	2.16628602	2.17863618	2.08568386	3.27909773	3.07622887	2.40126199	1.09576875	1.98316232	1.80768746	2.36567893	1.57251202	2.40193221	1.98506884	2.60872975	2.33286843	3.06269649	3.34946749	3.72412681	2.84963787	2.96226438	2.2819934	2.44524023	2.38952724	2.12917388	2.36805258	2.4709589	2.64654183	1.31039921	3.27960337	2.02860003	3.8425584	4.46604231	1.8619425	2.97021128	1.58593233	1.91826473	2.24498095	2.31872499	3.43769249
SERPINE1	0.31127596	0.59473439	3.38164752	1.75732662	1.0342265	3.0961374	2.47263895	2.60168485	2.955335	3.2013999	2.97826073	0.90052366	2.89608475	2.59673899	1.00582417	2.90177028	3.97861393	1.61338938	2.98177683	2.2372375	2.87977718	3.36581693	4.29961093	2.63893211	3.15086166	3.98979574	3.38672303	2.69028299	4.1868869	3.38329625	0.66742709	4.64338316	2.23618702	3.509119	3.49532897	1.3966214	2.50435777	3.47870191	0.50973071	2.70867374	2.90709928	1.01809202	4.73634968	5.32935573	2.63762608	5.20482774	2.90138261	4.18177205	0.78204858
C1QA	2.53063401	3.14343896	4.03792098	2.59018756	3.3566566	3.21071198	3.29785701	3.02759789	2.12128721	3.5017344	3.85339237	1.99503467	3.19199503	3.67951617	1.69420996	3.47050991	2.27944037	3.12671681	3.75568794	3.11265842	2.56069393	3.15679452	3.03028247	3.48151477	4.67750537	4.69598811	3.55240219	5.2873305	4.59684826	3.77165015	2.96949268	3.10674034	3.47393535	4.15887619	3.94455115	1.7887757	3.49823951	1.89098137	3.82889628	3.3068674	3.74696608	2.97207209	3.93506305	5.65476777	1.99303799	4.08584131	3.12949211	3.06679475	4.12818056
HOXB7	1.02488302	0.52340709	0.71552042	0.47561509	0.2551592	0.63380576	0.52904643	0.72708572	0.64936347	0.2743237	0.3146124	0.53625442	0.44691614	0.50188664	0.48905901	0.58443319	0.27049886	0.67859935	0.27295481	0.56833017	0.52192991	0.49857575	0.31845676	0.74814306	0.66473042	0.42049273	0.62881589	0.72769027	0.72037503	0.75487068	0.42359449	0.39245407	0.68120549	0.60008398	0.59259566	0.1335728	0.65038448	0.33263879	0.52296678	0.47155716	0.50532946	0.72990191	0.57242128	0.89812008	0.18203361	0.42225707	0.6754061	0.45764875	0.48156707
FGFR1	7.03369136	7.00686582	5.9501233	6.15999976	6.0165478	6.54840307	6.8771415	6.27071086	6.88164957	6.2707109	5.12372004	7.07685666	6.04072181	6.5891072	6.92821487	5.95413966	6.93290078	5.74282754	6.73437311	5.85442209	6.06637544	6.79065752	5.50127352	5.63624198	5.83334363	6.6591828	5.9501233	5.47422632	5.71671285	5.78121829	6.80800454	5.3255412	5.829767	6.19945855	6.12522962	7.1408246	6.35870335	6.44259623	6.34199205	5.41235868	6.12742388	5.8158628	5.83334363	5.95799595	7.10611153	6.51575066	6.0113398	5.49744592	5.48169694
SDHC	4.69667119	4.97455935	4.94406305	4.98858962	5.3879259	5.10034276	4.87525587	5.02557255	4.92906518	5.2181485	5.28894229	5.02749902	4.889959	5.01642176	4.92789386	5.11432106	4.9107657	4.82768592	4.36647319	5.14228156	4.68015285	4.88623888	4.92789386	5.06103835	5.42207893	5.11052227	5.29417442	5.57586371	5.2878689	5.18644987	5.02470613	5.38728285	5.10361781	5.35817747	5.2269116	4.7231383	5.02513934	5.02035533	4.96772505	5.21814847	5.322794	5.72004379	4.97229883	5.51170288	4.71607992	5.41040725	5.16149047	4.84809571	5.6838658
CDKN2B	0.3814644	0.54755971	0.69742508	0.70459426	0.2911587	0.44482802	0.4068073	0.77757585	0.80301598	0.5083093	1.29848099	0.58146255	0.4568237	0.79973629	0.77837347	0.47003729	0.42064444	0.41707236	0.62975302	0.62378588	0.7349006	0.99490442	0.76170123	0.6156014	0.77503767	1.31184908	0.80506634	1.69829023	0.91289206	0.79305612	0.41612428	0.54553509	0.58780664	0.6554764	0.89196661	0.253679	0.47882301	0.93545191	0.45873179	0.94730313	0.59246744	0.54312966	0.77603954	1.14690477	0.38387207	0.72315291	0.49377728	0.87043614	0.95197647
A2M	4.84769485	5.2878689	6.26795511	4.0274927	4.6875569	4.87408508	4.93699721	5.10656191	4.28486642	4.1655613	4.99778034	3.89990949	4.17031688	5.18895881	4.31910593	4.63871056	4.9270839	4.41742529	5.75371363	4.71506073	3.36851949	5.58438803	4.19466994	5.41969814	4.86783814	5.8158628	4.52498402	4.47902795	5.74106638	4.52400493	5.73938984	3.92140421	4.74060304	5.23471493	5.38298593	4.0750275	4.48617952	4.18151368	4.66751072	3.99839127	4.32680897	5.13876317	4.91727752	5.80315527	4.84966863	5.55189847	4.29751616	4.9082245	5.39871413
APOE	3.63677887	3.57530724	5.67779972	2.52798221	3.9011203	2.98127292	2.5190788	2.64925162	3.28103715	2.832771	3.77476246	3.15313293	3.04991693	3.96804999	2.31451419	3.29411977	3.24109033	2.28936448	5.30181231	2.83834619	2.89965911	3.86791983	3.03392882	2.99602783	3.97094876	5.30622102	3.57600928	5.46924184	4.21751126	4.27686378	3.15024804	2.97560056	3.54391081	2.96363162	4.01776485	3.2235545	2.93661352	2.54008475	3.43785673	2.8520681	2.82927025	5.22124704	3.65939579	6.08802579	3.05714885	4.65674265	3.19684845	3.52050253	4.79361323
ATM	4.06401088	3.77650413	3.77688921	4.06781124	3.8160667	3.8448298	4.43969785	3.95297088	3.71914755	3.6598972	3.48093688	3.44659079	3.97050747	3.48701832	3.72467402	4.06221352	4.41064595	3.63015617	3.76670814	3.59419565	3.52464187	3.84127254	3.66059804	3.50663603	3.64783613	3.74008652	3.93112698	3.51020809	3.18173503	3.53830018	4.1007179	3.60847623	3.1679909	3.70646342	3.70817729	4.5084533	3.59365726	3.8487511	4.040796	3.58627185	3.68679221	3.78209733	4.05843	3.83921984	4.35352977	4.2660348	4.06047385	3.85683336	4.08394054
EGF	2.83929082	3.61291912	3.53934072	5.14322789	5.3006792	4.37167809	4.22156075	5.24218124	4.18760167	5.1291553	3.87237682	5.42207893	3.65178801	3.8347013	4.46393102	4.79797175	3.53968522	4.65935268	3.91825451	4.33137606	3.61236007	4.27566426	4.05421624	4.49723326	4.03433715	3.18459647	4.66004601	2.65548994	4.42978534	4.07479429	3.621258	2.78772357	4.58070887	4.04235747	4.04966653	5.8702054	5.07096141	2.37118149	4.79759664	3.97684277	3.7282873	4.15760811	3.8296979	3.70665266	5.81070353	4.10721745	3.16062867	2.07960352	3.98896075
IL2RG	0.95015066	1.53870026	1.27787877	0.60236773	1.1164283	0.47402149	0.4966389	0.80654603	0.67414271	0.8266416	0.74349411	0.62790215	0.70227462	1.29666349	1.2755074	0.9204106	0.65515833	0.57726437	1.02713221	0.78398849	0.56558992	1.32023745	0.84580942	0.71283767	1.0344267	1.51660598	1.28716558	1.6666377	1.17301008	0.81256919	0.83341387	0.65284051	0.8712346	0.96870159	0.65767978	0.5303365	0.52561398	0.95622967	1.4273525	0.89840442	0.52610393	0.65264132	0.42380087	1.52848461	0.79150166	0.64562046	0.74962856	0.957699	1.49768365
PLAU	2.22792092	2.00980195	2.5483081	1.02113452	1.5982981	1.29039419	1.56493538	1.5926957	1.77687566	1.0924994	2.1804282	1.54357643	1.77784191	2.26116993	3.68308857	1.08167569	1.46884386	1.3897683	2.05910625	1.28200451	1.31983221	1.81386281	1.95031905	1.4758297	2.57435673	3.68493824	1.55400538	1.73394012	2.19511776	1.69673754	2.29770836	1.74187178	0.92788633	1.53141712	1.65270267	1.2725161	1.17435249	2.64787833	1.89245612	1.4082284	1.90018117	1.74902164	1.83869752	1.50655936	1.67737899	1.12789526	1.15338746	2.10748487	2.16570908
[truncated: 300 more columns]
