# Supplementary material for: Association of aging-related genes with prognosis and immune infiltration in pancreatic adenocarcinoma
Source: Front Cell Dev Biol. 2022 Aug 8;10:942225. doi: 10.3389/fcell.2022.942225 (PMC9393218; doi:10.3389/fcell.2022.942225)
Supplement: Supplementary file 4 [file table3.xls]

## Sheet: uniSigExp
The expression profile of prognostic aging-related genes in two clusters.
id	cluster	PTGS2	BSCL2	TOP2A	IGFBP3	UCP2	HOXB7	FGFR1	PLAU
TCGA-2J-AAB1	2	0.638616	2.27025	4.14723	53.1858	8.75542	14.6561	4.93442	9.41559
TCGA-2J-AAB4	1	1.49041	2.64091	7.6918	142.792	35.8995	6.02721	5.42298	63.4395
TCGA-2J-AAB6	1	33.8243	2.38568	10.4313	56.0748	8.03421	1.6044	8.27707	584.778
TCGA-2J-AAB8	1	2.54904	2.38067	10.8031	225.268	9.69138	15.4861	7.78301	102.991
TCGA-2J-AAB9	2	1.35819	2.49087	5.07613	57.8604	12.3351	9.08024	8.68069	58.2532
TCGA-2J-AABA	1	85.5192	2.49076	6.16713	212.101	3.48492	15.8932	7.38793	25.8601
TCGA-2J-AABE	2	16.6524	2.87884	3.83727	89.0345	35.5752	11.9021	7.3164	63.0376
TCGA-2J-AABF	2	2.66727	2.42768	10.7602	65.1508	17.9326	8.85756	5.27341	22.7863
TCGA-2J-AABH	2	5.18086	2.23041	4.81308	39.3096	6.15813	1.03409	3.86446	33.3479
TCGA-2J-AABI	1	9.91551	3.30357	12.2513	114.321	8.52905	8.30466	3.72204	124.912
TCGA-2J-AABK	2	0.945362	2.2997	9.32834	20.769	12.254	0.711315	3.97343	5.64162
TCGA-2J-AABO	1	2.58543	2.86709	5.6663	202.495	7.06269	12.9414	8.24919	88.6878
TCGA-2J-AABP	1	1.04568	2.55581	20.1384	142.622	35.2977	8.44517	7.34821	56.8278
TCGA-2J-AABR	2	6.58925	2.46321	4.52774	30.3962	18.9864	0.740187	8.37487	21.5385
TCGA-2J-AABT	2	1.8338	2.08761	3.19319	67.8442	12.8304	8.22568	15.1671	8.26993
TCGA-2J-AABU	1	35.9095	2.31647	10.6094	140.766	9.93855	7.52354	4.86541	88.3856
TCGA-2J-AABV	2	0.108074	1.01944	0.471039	-11.689	3.20584	2.49818	3.6471	-4.01563
TCGA-2L-AAQA	2	7.56681	2.42021	24.3509	56.777	40.5767	1.6751	4.03951	50.5549
TCGA-2L-AAQE	1	8.99874	3.56482	3.66218	518.114	10.3409	14.7236	3.2714	104.181
TCGA-2L-AAQI	1	5.57773	2.96511	8.08345	192.648	9.12427	13.4686	4.80245	23.0036
TCGA-2L-AAQJ	2	2.51349	2.17849	8.11934	33.2355	12.0178	1.87225	3.58935	59.9095
TCGA-2L-AAQL	2	0.827338	1.84063	1.52637	88.02	28.7549	19.1771	6.41449	42.7524
TCGA-2L-AAQM	1	1.07959	4.70568	0.203291	296.442	42.5853	1.51996	6.95284	-6.5471
TCGA-3A-A9I5	2	0.269773	2.70852	6.40924	17.353	3.88879	15.4586	5.38186	13.2369
TCGA-3A-A9I7	2	0.471513	2.22007	4.19401	68.3452	18.0985	9.50176	7.14521	58.3888
TCGA-3A-A9I9	2	0.872132	2.40378	2.25078	50.1861	19.6494	16.9682	6.36946	34.8186
TCGA-3A-A9IB	1	15.2896	2.87087	7.66699	124.761	26.974	3.09582	6.41853	204.919
TCGA-3A-A9IC	2	2.84527	2.22885	10.6201	92.1619	12.9278	18.6786	11.0861	120.794
TCGA-3A-A9IH	2	2.37235	2.49764	4.85574	97.6533	17.8187	11.0575	3.67427	57.6521
TCGA-3A-A9IJ	2	-0.076409	15.5569	0.101024	-9.78316	71.1625	0.0513456	19.5905	-6.02851
TCGA-3A-A9IL	2	0.639025	3.85099	0.342922	11.0951	17.6345	0.431509	19.4232	1.47343
TCGA-3A-A9IN	2	2.02325	2.36196	0.391165	15.565	18.2489	1.25822	10.5769	-2.28546
TCGA-3A-A9IO	2	0.0440096	6.94674	0.165886	-10.6843	21.9693	0.426073	12.633	-5.46004
TCGA-3A-A9IR	2	-0.0651557	4.26563	0.0408825	-9.20755	222.481	0.338731	9.81031	-5.61776
TCGA-3A-A9IS	2	0.00776459	4.19299	2.05723	146.435	27.7226	-0.205278	35.4037	-6.2884
TCGA-3A-A9IU	1	24.0639	2.65074	6.87027	163.659	3.76581	6.14883	5.37843	113.75
TCGA-3A-A9IV	1	-0.00272856	3.36386	10.3681	174.428	13.5994	3.3797	14.2416	4.7131
TCGA-3A-A9IX	2	6.03129	2.57826	2.81446	39.7159	24.7601	3.57079	11.7587	18.3201
TCGA-3A-A9IZ	2	105.727	2.07096	15.6015	65.1036	63.7154	8.1617	5.87175	53.5013
TCGA-3A-A9J0	2	10.6925	1.85925	8.21123	100.557	13.865	20.5516	6.16549	65.0019
TCGA-3E-AAAY	2	1.67527	2.5755	5.01434	111.142	14.6194	15.1027	6.84047	34.4448
TCGA-3E-AAAZ	2	8.42054	2.09531	7.21443	37.9181	17.8367	6.14252	8.66708	31.9984
TCGA-F2-6879	2	3.19012	2.83456	9.39605	134.4	12.3621	11.6961	9.72373	4.65725
TCGA-F2-6880	2	0.0253054	1.93885	-0.0653123	-12.4354	-0.0681869	-0.15766	6.84371	-5.70957
TCGA-F2-7273	2	1.09586	2.41778	3.00519	65.5269	16.1197	1.7565	12.2966	10.2125
TCGA-F2-7276	2	3.90845	2.33105	2.76845	69.5401	13.2664	2.42045	11.1875	33.7792
TCGA-F2-A44G	1	1.89132	1.91334	10.6369	111.191	8.71832	14.2391	6.39743	87.4905
TCGA-F2-A44H	2	0.833805	2.0416	4.25477	84.4442	9.39615	3.05545	9.81844	84.1861
TCGA-F2-A7TX	1	6.60989	2.19489	14.5394	137.883	16.4569	7.42573	5.8744	157.97
TCGA-F2-A8YN	2	8.38539	2.80058	3.92084	95.1067	31.4335	7.84227	4.51817	63.6483
TCGA-FB-A4P5	2	1.01091	2.59653	7.57396	62.3264	38.8637	10.9516	11.4628	25.6753
TCGA-FB-A4P6	2	2.34716	2.86392	2.62506	18.4238	14.2807	2.70788	8.31251	8.18551
TCGA-FB-A545	1	20.7592	2.33376	12.1174	165.862	17.0013	18.8551	5.70209	107.9
TCGA-FB-A5VM	1	0.775103	1.9079	10.1475	108.425	35.5779	12.2871	4.43714	193.653
TCGA-FB-A78T	2	0.372502	1.92277	5.40431	19.5875	9.20385	8.1958	5.2267	20.7782
TCGA-FB-A7DR	2	0.983017	2.66812	6.75047	66.3986	15.6046	11.1402	11.8142	125.242
TCGA-FB-AAPP	2	0.479565	2.71611	21.6257	-9.03147	28.5767	23.8346	0.181802	-5.81298
TCGA-FB-AAPQ	2	2.87985	1.93511	4.66355	126.433	6.52844	6.70142	4.53291	14.307
TCGA-FB-AAPS	1	0.798021	2.09534	3.18809	122.426	16.5922	12.7826	14.4135	149.302
TCGA-FB-AAPU	2	3.81359	1.93655	10.1002	57.3175	6.78266	15.7855	1.67208	8.4917
TCGA-FB-AAPY	2	3.02747	2.05192	2.98981	94.6192	32.4695	13.3111	5.52952	35.0813
TCGA-FB-AAPZ	1	13.6584	2.05867	8.24196	154.804	13.3418	4.04519	4.53977	33.1213
TCGA-FB-AAQ0	2	1.85251	2.02222	7.48921	119.091	19.0482	13.3073	3.72203	22.4293
TCGA-FB-AAQ1	2	0.454483	2.94345	10.0997	39.3263	15.9882	0.986492	3.72657	88.6791
TCGA-FB-AAQ2	2	5.20769	1.87906	15.9895	93.6615	6.47218	9.53331	2.32338	80.9844
TCGA-FB-AAQ3	1	16.2089	1.61227	8.40622	136.87	17.1952	4.84699	2.28327	45.6529
TCGA-FB-AAQ6	2	1.11655	2.52136	6.41339	118.27	25.0486	9.46741	3.0118	18.4941
TCGA-H6-8124	1	18.2824	3.53314	9.78233	236.389	6.92462	18.6498	8.41913	61.6034
TCGA-H6-A45N	2	6.3014	3.0034	5.32354	87.6945	15.7332	8.7491	9.31861	41.1667
TCGA-H8-A6C1	2	0.455944	2.50611	8.74685	53.1072	15.422	11.0901	5.12964	19.7721
TCGA-HV-A5A3	1	42.5462	2.42016	6.06041	340.286	33.0575	4.90509	2.78296	58.819
TCGA-HV-A5A4	1	5.20776	2.39302	6.02005	201.798	18.0843	16.9553	6.25108	74.73
TCGA-HV-A5A5	2	0.105005	2.83169	2.90058	54.8574	15.6239	2.32538	6.69402	44.5651
TCGA-HV-A5A6	2	15.9718	2.39946	9.51511	65.6882	4.74406	24.9347	4.21783	72.0024
TCGA-HV-A7OL	2	1.56053	1.83535	4.32406	31.8746	41.1029	1.70071	2.1465	53.5902
TCGA-HV-A7OP	2	4.61155	1.77654	2.30921	2.17818	6.47991	14.5037	1.48847	-5.60359
TCGA-HV-AA8V	1	4.61905	2.58396	3.97619	206.641	14.4639	7.13415	9.76138	147.846
TCGA-HV-AA8X	2	3.12135	3.35597	5.64947	81.7089	15.3448	8.97475	2.15755	14.4415
TCGA-HZ-7289	2	2.90555	2.52711	8.2428	3.38331	35.711	13.4839	1.53174	0.486612
TCGA-HZ-7918	2	0.542836	1.99571	9.0288	100.233	24.1487	3.71835	7.0968	23.3801
TCGA-HZ-7919	1	10.2041	1.94478	16.4927	262.449	14.1444	14.5203	6.26572	52.5925
TCGA-HZ-7920	2	2.30288	2.28457	3.16409	37.6421	20.6122	1.23885	15.8772	19.1886
TCGA-HZ-7922	1	4.16002	2.37853	14.561	188.832	9.89625	15.9592	8.78413	65.5186
TCGA-HZ-7923	2	2.59174	2.58352	3.77481	78.0944	32.0521	4.31422	15.0587	32.3008
TCGA-HZ-7924	2	0.364512	2.32021	15.7638	2.81457	28.0359	2.85349	4.58034	-1.71321
TCGA-HZ-7925	1	15.459	2.35139	7.71446	151.006	5.9293	13.223	11.675	66.2995
TCGA-HZ-7926	2	3.7966	2.1465	7.08956	13.4217	12.8334	2.25096	7.2971	86.5083
TCGA-HZ-8001	2	4.21456	2.33511	3.60313	86.8266	23.5445	7.8862	8.70029	63.1569
TCGA-HZ-8002	2	5.79257	2.35421	6.22905	49.1145	10.902	3.58565	10.6312	34.666
TCGA-HZ-8003	2	1.18097	1.72002	5.95954	46.1274	12.6252	3.34937	10.2289	32.628
TCGA-HZ-8005	2	3.02031	3.16321	10.8494	76.9901	2.42498	10.6089	8.50525	140.436
TCGA-HZ-8315	1	17.9868	2.88283	4.65444	239.59	19.9875	10.8476	6.39453	130.42
TCGA-HZ-8317	2	5.95433	2.20314	7.81336	9.87269	5.97506	1.24597	7.93003	36.9088
TCGA-HZ-8519	2	2.3318	2.6908	3.79489	21.5578	15.2721	7.3501	32.4819	4.8048
TCGA-HZ-8636	1	17.1922	2.57958	7.33829	156.441	16.0862	8.4889	9.25759	66.7996
TCGA-HZ-8637	2	2.78242	2.89752	14.3641	4.91472	44.3709	7.66293	5.95977	21.4721
TCGA-HZ-8638	2	5.84438	2.65105	12.9885	11.3427	8.77058	5.7667	4.86007	3.29092
TCGA-HZ-A49G	2	2.32681	2.59696	3.61419	70.7127	24.1283	1.7078	11.3378	64.9046
TCGA-HZ-A49H	2	1.87002	2.08068	2.51879	13.7355	22.976	2.65026	11.9295	10.025
TCGA-HZ-A49I	1	1.84886	4.10841	2.22688	155.768	10.6979	1.43245	6.31318	51.1548
TCGA-HZ-A4BH	2	10.4139	2.73405	5.83454	59.248	27.1698	6.8194	6.98917	53.0418
TCGA-HZ-A4BK	2	0.414412	2.63586	5.35184	57.7899	13.073	12.1858	4.98772	62.7985
TCGA-HZ-A77O	2	1.35807	2.34586	11.7372	13.5969	3.75377	12.6663	5.94946	48.3902
TCGA-HZ-A77P	2	3.1285	2.45058	4.93928	28.047	12.3012	7.26183	15.7168	7.93763
TCGA-HZ-A77Q	1	33.673	2.26656	3.47366	228.991	20.7421	8.55963	9.90703	130.495
TCGA-HZ-A8P0	2	0.620753	2.40492	3.65042	72.7536	5.47514	16.5918	4.80179	13.969
TCGA-HZ-A8P1	2	0.774203	1.9142	7.64201	33.0321	3.99903	22.0669	1.87933	10.8192
TCGA-HZ-A9TJ	2	7.48755	2.40712	6.74641	33.4448	7.74103	17.7154	2.52175	13.6786
TCGA-IB-7644	2	0.981355	2.41792	13.5275	91.1063	20.1092	16.3639	4.87066	12.8897
TCGA-IB-7645	2	6.55698	2.08555	7.10437	59.6438	21.6219	3.10442	10.2399	59.0034
TCGA-IB-7646	1	9.36596	2.46885	23.0007	122.785	23.2369	0.599285	5.29745	83.2436
TCGA-IB-7649	1	1.24081	2.29623	4.12249	197.865	17.617	7.67123	6.09895	25.1299
TCGA-IB-7651	1	0.785722	2.72437	6.68224	199.453	10.187	7.43238	6.73368	21.1323
TCGA-IB-7652	2	1.14106	4.19353	4.31326	81.855	18.3909	1.94692	6.40526	29.1036
TCGA-IB-7654	2	1.18778	2.145	2.3976	123.483	1.5186	7.19857	7.79102	27.5965
TCGA-IB-7885	1	2.01463	2.4	8.2095	99.8297	15.8508	7.41172	6.81186	134.256
TCGA-IB-7886	2	8.19309	1.74892	7.18935	101.255	8.81189	11.7765	6.10223	84.1501
TCGA-IB-7887	1	14.334	2.33366	5.99018	208.651	19.6695	14.3568	6.43308	87.2747
TCGA-IB-7888	2	1.44417	2.05704	6.37157	73.6985	37.5013	5.62552	9.7812	15.72
TCGA-IB-7889	2	2.66185	2.14822	2.60932	54.3005	26.2022	15.164	5.80231	49.0028
TCGA-IB-7890	1	3.63986	2.56389	8.77924	237.292	6.21911	12.7595	10.1671	88.0296
TCGA-IB-7891	2	1.43995	2.28683	6.01314	104.758	25.9496	5.20923	8.20353	47.4573
TCGA-IB-7893	1	18.7656	1.34758	20.6963	88.5736	3.75457	7.17845	12.5562	229.689
TCGA-IB-7897	2	2.53455	2.58781	7.18937	32.4453	23.2057	3.34126	13.085	24.9329
TCGA-IB-8126	2	3.67008	1.89321	1.5838	11.5151	9.65905	1.13881	10.2115	11.8772
TCGA-IB-8127	1	16.3363	2.43072	8.53418	192.651	17.0187	12.5822	6.1098	56.406
TCGA-IB-A5SO	1	0.684578	2.4549	5.22662	211.504	12.4718	7.65559	10.3896	60.5037
TCGA-IB-A5SP	2	0.0711068	3.09617	5.05807	37.4243	31.7414	12.2375	1.86883	4.84288
TCGA-IB-A5SQ	1	1.66367	2.45103	6.80211	105.994	15.125	11.9394	11.8018	188.666
TCGA-IB-A5SS	1	1.69315	3.46608	9.06399	264.183	12.5927	9.25488	8.64038	167.58
TCGA-IB-A5ST	2	2.67884	2.73488	6.62891	86.0002	30.938	10.1748	8.5437	41.222
TCGA-IB-A6UF	2	2.98841	2.9541	4.29802	72.9547	8.06173	0.481086	3.02675	25.9056
TCGA-IB-A6UG	2	28.5418	2.48204	3.80202	20.4706	12.6081	7.49155	8.45197	44.3348
TCGA-IB-A7LX	1	2.73805	2.75193	14.3071	134.921	1.78353	19.0115	3.05471	111.62
TCGA-IB-A7M4	1	6.46079	1.50097	14.1571	131.436	13.4723	20.727	2.50113	62.8829
TCGA-IB-AAUM	2	1.80417	2.13458	1.02796	20.7221	7.36603	2.92159	9.54635	3.20247
TCGA-IB-AAUN	2	10.6035	2.5751	13.2164	75.3191	5.62237	12.8105	4.86581	85.8431
TCGA-IB-AAUO	2	1.44363	2.26629	7.46322	49.6451	24.2611	17.5879	4.94685	188.275
TCGA-IB-AAUP	2	11.9325	2.68505	9.17675	85.5845	56.7959	9.26192	7.94068	39.4957
TCGA-IB-AAUQ	1	5.70472	2.28303	5.4572	381.838	8.22023	13.053	7.49862	80.8911
TCGA-IB-AAUR	2	9.68382	2.2455	3.08264	52.3021	63.6235	2.10364	13.2062	70.3879
TCGA-IB-AAUS	2	2.90514	2.47666	3.29867	55.0895	31.1298	4.42276	11.9627	86.5822
TCGA-IB-AAUT	2	0.570502	2.74253	1.91929	71.54	18.6799	1.89923	10.2245	45.6715
TCGA-IB-AAUU	1	1.85056	2.43905	8.45811	133.596	11.4337	12.8734	3.48358	50.7642
TCGA-IB-AAUV	2	1.11125	1.92025	1.45159	58.274	13.6545	5.11471	17.3408	79.1686
TCGA-IB-AAUW	2	2.71451	3.25029	2.19021	28.9847	13.4957	1.48032	10.4401	3.16032
TCGA-L1-A7W4	1	12.4362	1.6973	12.879	78.9497	15.8351	6.10318	2.7165	234.56
TCGA-LB-A7SX	2	2.65902	3.97717	16.5608	18.7914	22.9341	18.1493	3.82977	14.9305
TCGA-LB-A8F3	2	3.66229	3.18477	3.12301	54.2107	2.39157	7.6641	8.24081	13.0429
TCGA-LB-A9Q5	2	1.38752	2.56698	3.30472	78.1297	6.49725	6.99399	6.72603	30.1335
TCGA-M8-A5N4	2	2.92409	2.20188	6.1028	72.7388	6.18494	4.51879	4.91826	97.0136
TCGA-OE-A75W	1	0.709315	2.34987	4.09251	195.453	12.5202	13.2596	5.81664	38.4257
TCGA-PZ-A5RE	1	1.60893	2.41943	4.90931	283.198	10.7981	11.9724	7.06738	53.9445
TCGA-Q3-A5QY	2	1.45934	1.88911	3.88615	72.4981	94.6442	8.12474	5.69379	35.3384
TCGA-Q3-AA2A	2	1.46038	1.89354	5.02666	86.843	39.8639	17.4165	2.37388	69.1782
TCGA-RB-A7B8	1	3.99453	2.42128	2.4946	190.09	19.2145	6.38613	6.4975	53.5596
TCGA-RB-AA9M	1	3.49277	3.3141	8.50781	143.72	8.39259	10.811	6.63459	39.6523
TCGA-RL-AAAS	2	0.220436	2.82509	3.20484	36.674	21.0881	3.96419	8.68327	19.7971
TCGA-S4-A8RM	2	2.83647	2.91344	3.36359	27.1365	5.56734	8.8767	3.93403	4.34657
TCGA-S4-A8RO	1	9.12427	1.48611	13.8792	87.9774	16.912	1.22933	3.87962	146.338
TCGA-S4-A8RP	2	6.38883	2.93626	4.44536	131.05	28.649	15.5201	6.24473	35.9838
TCGA-US-A774	2	2.70116	2.81267	5.39467	32.1575	10.5032	10.0733	10.2182	74.1409
TCGA-US-A776	2	0.652136	2.04364	12.6639	-10.3166	29.3868	15.2913	0.894019	-4.56943
TCGA-US-A779	2	0.406483	2.48274	3.39686	44.9016	32.1105	25.1692	1.60603	7.10795
TCGA-US-A77E	1	9.34443	2.67581	3.91104	148.71	5.98583	8.55677	7.66879	56.7123
TCGA-US-A77G	2	1.64266	2.78528	8.90967	11.6661	35.9604	19.1754	1.98538	-2.85194
TCGA-US-A77J	2	1.59917	2.49307	3.96867	55.5991	71.2589	2.41747	10.2851	31.8267
TCGA-XD-AAUG	1	2.11973	3.18194	0.616905	197.365	9.94304	7.58185	19.6003	64.7998
TCGA-XD-AAUH	2	4.58338	2.72063	1.44526	44.6759	33.4108	4.2183	15.873	32.5035
TCGA-XD-AAUI	2	4.61572	2.51715	9.94354	98.3233	19.7038	10.4767	7.51574	41.1186
TCGA-XD-AAUL	1	6.47438	3.01658	4.71243	128.568	13.6965	9.29468	8.52022	55.06
TCGA-XN-A8T3	2	7.17977	2.61299	9.9431	62.5922	12.9177	10.8669	7.61693	104.58
TCGA-XN-A8T5	2	12.0317	2.58679	2.07209	101.897	27.3291	7.25587	12.9948	23.6836
TCGA-YB-A89D	1	4.62943	2.54726	3.91708	178.333	13.7412	12.6404	8.67414	65.6675
TCGA-YH-A8SY	1	8.50585	2.1055	7.05706	91.7592	5.76145	13.9161	12.9201	136.302
TCGA-YY-A8LH	2	14.5452	3.42604	4.70152	34.5939	20.725	10.0285	1.12919	5.20288
TCGA-Z5-AAPL	2	4.75774	1.94494	11.7621	16.0456	87.5269	5.8076	6.55831	15.4571
